# Supplementary material for: Transcriptome analysis reveals biosynthesis and regulation of flavonoid in common bean seeds during grain filling
Source: BMC Plant Biol. 2024 Oct 1;24:916. doi: 10.1186/s12870-024-05593-5 (PMC11443926; doi:10.1186/s12870-024-05593-5)
Supplement: Supplementary file 1 — Supplementary Material 1 [file 12870_2024_5593_MOESM1_ESM.xlsx]

## Sheet: Hoja1
	raw data			Pre-procesado
Sample	Largo Secuencias	No. Secuencias	%GC	Largo Secuencias	No. Secuencias	%GC	% Sec. Retenidas
PV132_R5_1	150	23550976	47	130.915	22526249	47	95.6489
PV132_R5_1	150	23550976	47	131.069	22526249	47	95.6489
PV132_R5_2	150	26042213	47	131.067	25221878	47	96.85
PV132_R5_2	150	26042213	47	130.926	25221878	47	96.85
PV132_R5_3	150	28520158	47	130.895	27227290	47	95.4668
PV132_R5_3	150	28520158	47	131.049	27227290	47	95.4668
PV132_R6_1	150	23168861	46	131.195	22411117	46	96.7295
PV132_R6_1	150	23168861	46	131.04	22411117	46	96.7295
PV132_R6_2	150	23254773	46	130.933	22491173	46	96.7164			valor_promedio	raw data	preprocesados
PV132_R6_2	150	23254773	46	130.788	22491173	46	96.7164			Largo Secuencias	150	130.944
PV132_R6_3	150	25799930	47	131.056	25009418	46	96.936			%GC	46.9487	46.9744
PV132_R6_3	150	25799930	47	130.938	25009418	47	96.936			No. Secuencias	2.32437e+07	2.22842e+07
PV132_R7_1	150	20023718	46	131.058	19406515	46	96.9176			% Sec. Retenidas		95.87
PV132_R7_1	150	20023718	46	130.953	19406515	46	96.9176
PV132_R7_2	150	26801672	46	131.205	25954633	46	96.8396
PV132_R7_2	150	26801672	46	131.028	25954633	46	96.8396
PV132_R7_3	150	22343324	46	131.178	21750914	46	97.3486
PV132_R7_3	150	22343324	46	131.2	21750914	46	97.3486
PV217_R5_1	150	24558333	45	130.922	23567502	45	95.9654				raw data	preprocesados
PV217_R5_1	150	24558333	46	130.788	23567502	46	95.9654				%GC	%GC
PV217_R5_2	150	24471771	45	130.871	23654755	45	96.6614			PV132_R5_1	47	47
PV217_R5_2	150	24471771	46	130.833	23654755	46	96.6614			PV132_R5_2	47	47
PV217_R5_3	150	23102369	45	130.823	21946161	45	94.9953			PV132_R5_3	47	47
PV217_R5_3	150	23102369	46	131.025	21946161	46	94.9953			PV132_R6_1	46	46
PV217_R6_1	150	21334416	45	130.918	20554806	45	96.3458			PV132_R6_2	46	46
PV217_R6_1	150	21334416	46	130.724	20554806	46	96.3458			PV132_R6_3	47	46.5
PV217_R6_2	150	20779988	46	130.942	19808070	45	95.3228			PV132_R7_1	46	46
PV217_R6_2	150	20779988	46	131.09	19808070	46	95.3228			PV132_R7_2	46	46
PV217_R6_3	150	24474260	46	131.017	23559923	46	96.2641			PV132_R7_3	46	46
PV217_R6_3	150	24474260	46	130.884	23559923	46	96.2641			PV24_R5_1	53	53
PV217_R7_1	150	24170878	45	131.021	23152975	45	95.7887			PV24_R5_2	46	46.5
PV217_R7_1	150	24170878	46	130.617	23152975	46	95.7887			PV24_R5_3	50	50
PV217_R7_2	150	23686639	46	131.072	22667650	46	95.698			PV24_R6_1	46.5	46.5
PV217_R7_2	150	23686639	46	131.098	22667650	46	95.698			PV24_R6_2	47.5	47.5
PV217_R7_3	150	23886757	46	131.179	23149887	46	96.9152			PV24_R6_3	47.5	47.5
PV217_R7_3	150	23886757	46	130.932	23149887	46	96.9152			PV24_R7_1	48	48.5
PV24_R5_1	150	21178041	53	131.11	20093421	53	94.8786			PV24_R7_2	50	50.5
PV24_R5_1	150	21178041	53	131.001	20093421	53	94.8786			PV24_R7_3	49	49
PV24_R5_2	150	19753545	46	130.985	18858999	46	95.4715
PV24_R5_2	150	19753545	46	130.768	18858999	47	95.4715
PV24_R5_3	150	20161425	50	131.113	19140869	50	94.9381
PV24_R5_3	150	20161425	50	130.984	19140869	50	94.9381
PV24_R6_1	150	20668920	46	131.11	19743170	46	95.5211
PV24_R6_1	150	20668920	47	130.749	19743170	47	95.5211
PV24_R6_2	150	21178447	47	131.142	20107714	47	94.9442
PV24_R6_2	150	21178447	48	130.866	20107714	48	94.9442
PV24_R6_3	150	24613856	47	131.058	23541889	47	95.6449
PV24_R6_3	150	24613856	48	130.807	23541889	48	95.6449
PV24_R7_1	150	29626986	48	131.179	28394681	48	95.8406
PV24_R7_1	150	29626986	48	130.772	28394681	49	95.8406
PV24_R7_2	150	21831503	50	131.163	21000574	50	96.1939
PV24_R7_2	150	21831503	50	130.702	21000574	51	96.1939
PV24_R7_3	150	20358268	49	131.172	19477504	49	95.6737
PV24_R7_3	150	20358268	49	130.803	19477504	49	95.6737
PV48_R5_1	150	22687771	48	131.159	21730641	48	95.7813
PV48_R5_1	150	22687771	49	130.885	21730641	49	95.7813
PV48_R5_2	150	20548547	48	131.125	19623518	48	95.4983
PV48_R5_2	150	20548547	48	130.813	19623518	49	95.4983
PV48_R5_3	150	30686455	52	131.022	29145795	52	94.9793
PV48_R5_3	150	30686455	52	130.772	29145795	52	94.9793
PV48_R6_1	150	23261210	52	131	21905193	52	94.1705
PV48_R6_1	150	23261210	52	130.803	21905193	52	94.1705
PV48_R6_2	150	19764289	45	130.934	18821222	45	95.2284
PV48_R6_2	150	19764289	45	131.031	18821222	45	95.2284
PV48_R6_3	150	24100508	45	130.837	22946085	45	95.21
PV48_R6_3	150	24100508	45	130.926	22946085	45	95.21
PV48_R7_1	150	24020005	45	130.984	22892060	45	95.3041
PV48_R7_1	150	24020005	45	131.024	22892060	46	95.3041
PV48_R7_2	150	22044135	46	130.701	21124727	45	95.8292
PV48_R7_2	150	22044135	46	130.754	21124727	46	95.8292
PV48_R7_3	150	19822400	46	130.822	19141314	46	96.5641
PV48_R7_3	150	19822400	46	130.613	19141314	46	96.5641
PV48_R8_13	150	22271305	45	130.909	21493646	45	96.5082
PV48_R8_13	150	22271305	46	130.704	21493646	46	96.5082
PV48_R8_14	150	28595167	45	130.744	27324944	45	95.5579
PV48_R8_14	150	28595167	46	130.816	27324944	46	95.5579
PV48_R8_15	150	19361667	45	130.733	18513454	45	95.6191
PV48_R8_15	150	19361667	46	130.798	18513454	46	95.6191

## Sheet: Hoja3
	raw data			Pre-procesado							No. Secuencias	No. Secuencias
Sample	Largo Secuencias	No. Secuencias	%GC	Largo Secuencias	No. Secuencias	%GC	% Sec. Retenidas				raw data (M Reads)	Pre-procesado (M Reads)	% Sec. Retenidas
PV132_R5_1	150	23550976	47	130.915	22526249	47	95.6489			PV132_R5_1	47.102	45.0525	95.6489
PV132_R5_1	150	23550976	47	131.069	22526249	47	95.6489			PV132_R5_2	52.0844	50.4438	96.85
PV132_R5_2	150	26042213	47	131.067	25221878	47	96.85			PV132_R5_3	57.0403	54.4546	95.4668
PV132_R5_2	150	26042213	47	130.926	25221878	47	96.85			PV132_R6_1	46.3377	44.8222	96.7295
PV132_R5_3	150	28520158	47	130.895	27227290	47	95.4668			PV132_R6_2	46.5095	44.9823	96.7164
PV132_R5_3	150	28520158	47	131.049	27227290	47	95.4668			PV132_R6_3	51.5999	50.0188	96.936
PV132_R6_1	150	23168861	46	131.195	22411117	46	96.7295			PV132_R7_1	40.0474	38.813	96.9176
PV132_R6_1	150	23168861	46	131.04	22411117	46	96.7295			PV132_R7_2	53.6033	51.9093	96.8396
PV132_R6_2	150	23254773	46	130.933	22491173	46	96.7164			PV132_R7_3	44.6866	43.5018	97.3486
PV132_R6_2	150	23254773	46	130.788	22491173	46	96.7164			PV24_R5_1	42.3561	40.1868	94.8786
PV132_R6_3	150	25799930	47	131.056	25009418	46	96.936			PV24_R5_2	39.5071	37.718	95.4715
PV132_R6_3	150	25799930	47	130.938	25009418	47	96.936			PV24_R5_3	40.3229	38.2817	94.9381
PV132_R7_1	150	20023718	46	131.058	19406515	46	96.9176			PV24_R6_1	41.3378	39.4863	95.5211
PV132_R7_1	150	20023718	46	130.953	19406515	46	96.9176			PV24_R6_2	42.3569	40.2154	94.9442
PV132_R7_2	150	26801672	46	131.205	25954633	46	96.8396			PV24_R6_3	49.2277	47.0838	95.6449
PV132_R7_2	150	26801672	46	131.028	25954633	46	96.8396			PV24_R7_1	59.254	56.7894	95.8406
PV132_R7_3	150	22343324	46	131.178	21750914	46	97.3486			PV24_R7_2	43.663	42.0011	96.1939
PV132_R7_3	150	22343324	46	131.2	21750914	46	97.3486			PV24_R7_3	40.7165	38.955	95.6737
PV24_R5_1	150	21178041	53	131.11	20093421	53	94.8786
PV24_R5_1	150	21178041	53	131.001	20093421	53	94.8786
PV24_R5_2	150	19753545	46	130.985	18858999	46	95.4715
PV24_R5_2	150	19753545	46	130.768	18858999	47	95.4715
PV24_R5_3	150	20161425	50	131.113	19140869	50	94.9381
PV24_R5_3	150	20161425	50	130.984	19140869	50	94.9381
PV24_R6_1	150	20668920	46	131.11	19743170	46	95.5211
PV24_R6_1	150	20668920	47	130.749	19743170	47	95.5211
PV24_R6_2	150	21178447	47	131.142	20107714	47	94.9442
PV24_R6_2	150	21178447	48	130.866	20107714	48	94.9442
PV24_R6_3	150	24613856	47	131.058	23541889	47	95.6449
PV24_R6_3	150	24613856	48	130.807	23541889	48	95.6449
PV24_R7_1	150	29626986	48	131.179	28394681	48	95.8406
PV24_R7_1	150	29626986	48	130.772	28394681	49	95.8406
PV24_R7_2	150	21831503	50	131.163	21000574	50	96.1939
PV24_R7_2	150	21831503	50	130.702	21000574	51	96.1939
PV24_R7_3	150	20358268	49	131.172	19477504	49	95.6737
PV24_R7_3	150	20358268	49	130.803	19477504	49	95.6737

## Sheet: Tabla
Table S2: RNAseq sequencing data.
	Raw Data	Preprocessing Data
Library	No. of Seq. (M reads)	No. of Seq. (M reads)	Good Quality seq. (%)	Mapped Reads (%)	No. of Genes	No. of Transcripts
PV172_C1_1	47.102	45.0525	95.6489	93.28%	20102	23383
PV172_C1_2	52.0844	50.4438	96.85	92.96%	20198	23612
PV172_C1_3	57.0403	54.4546	95.4668	92.79%	20164	23462
PV172_C2_1	46.3377	44.8222	96.7295	92.01%	19753	22845
PV172_C2_2	46.5095	44.9823	96.7164	92.51%	19828	23149
PV172_C2_3	51.5999	50.0188	96.936	92.91%	19793	23029
PV172_C3_1	40.0474	38.813	96.9176	93.17%	19133	22147
PV172_C3_2	53.6033	51.9093	96.8396	93.02%	19578	22829
PV172_C3_3	44.6866	43.5018	97.3486	93.43%	19684	22997
PV24_C1_1	42.3561	40.1868	94.8786	98.87%	14795	15846
PV24_C1_2	39.5071	37.718	95.4715	99.21%	20165	23990
PV24_C1_3	40.3229	38.2817	94.9381	99.24%	17880	19727
PV24_C2_1	41.3378	39.4863	95.5211	98.83%	19886	23610
PV24_C2_2	42.3569	40.2154	94.9442	98.84%	19346	22257
PV24_C2_3	49.2277	47.0838	95.6449	98.90%	19345	22531
PV24_C3_1	59.254	56.7894	95.8406	98.93%	18734	22126
PV24_C3_2	43.663	42.0011	96.1939	98.72%	17155	19452
PV24_C3_3	40.7165	38.955	95.6737	98.79%	17785	20509
valor_promedio	raw data	preprocesados
Largo Secuencias	150	130.944
%GC	46.9487	46.9744
No. Secuencias	2.32437e+07	2.22842e+07
% Sec. Retenidas		95.87
