# Supplementary material for: Transcriptome analysis reveals biosynthesis and regulation of flavonoid in common bean seeds during grain filling
Source: BMC Plant Biol. 2024 Oct 1;24:916. doi: 10.1186/s12870-024-05593-5 (PMC11443926; doi:10.1186/s12870-024-05593-5)
Supplement: Supplementary file 2 — Supplementary Material 2 [file 12870_2024_5593_MOESM2_ESM.xlsx]

## Sheet: Hoja1
Gene_Id	ENZYME code	Gen	Enzyme
Phvul.002G096500	EC 2.4.1.115	3-GT_1	Anthocyanidin 3-O-glucosyltransferase 5
Phvul.010G071900	EC 2.4.1.115	3-GT_2	Anthocyanidin 3-O-glucosyltransferase 2
Phvul.002G214300	EC 2.4.1.115	3-GT_3	Anthocyanidin 3-O-glucosyltransferase 7
Phvul.004G104200	EC 2.4.1.115	3-GT_4	Anthocyanidin 3-O-glucosyltransferase 7
Phvul.008G290200	EC 2.4.1.115	3-GT_5	anthocyanidin 3-O-glucosyltransferase 1-like
Phvul.008G290300	EC 2.4.1.115	3-GT_6	anthocyanidin 3-O-glucosyltransferase 1-like
Phvul.002G214400	EC 2.4.1.115	3-GT_7	Anthocyanidin 3-O-glucosyltransferase 2
Phvul.002G214500	EC 2.4.1.115	3-GT_8	Anthocyanidin 3-O-glucosyltransferase 2
Phvul.006G201100	EC 2.4.1.115	3-GT_9	Anthocyanidin 3-O-glucosyltransferase 2
Phvul.005G093500	EC 2.4.1.297	3GGT_1	Anthocyanidin 3-o-glucoside 2''-o-glucosyltransferase
Phvul.005G093600	EC 2.4.1.297	3GGT_2	Anthocyanidin 3-o-glucoside 2''-o-glucosyltransferase
Phvul.011G136400	EC 2.4.1.297	3GGT_3	Anthocyanidin 3-O-glucoside 2''-O-glucosyltransferase
Phvul.011G136700	EC 2.4.1.297	3GGT_4	Anthocyanidin 3-O-glucoside 2''-O-glucosyltransferase
Phvul.011G115700	EC 2.4.1.297	3GGT_5	Anthocyanidin 3-O-glucoside 2''-O-glucosyltransferase
Phvul.011G128700	EC 2.4.1.297	3GGT_6	Anthocyanidin 3-O-glucoside 2''-O-glucosyltransferase
Phvul.002G218600	EC:1.3.1.112	ANR_1	Anthocyanidin reductase
Phvul.002G218700	EC:1.3.1.112	ANR_2	Anthocyanidin reductase
Phvul.006G111411	EC:1.3.1.112	ANR_3	Anthocyanidin reductase
Phvul.006G111600	EC:1.3.1.112	ANR_4	Anthocyanidin reductase
Phvul.007G102100	EC:1.3.1.112	ANR_5	Anthocyanidin reductase
Phvul.002G152700	EC 1.14.20.4	ANS_1	Anthocyanidin synthase
Phvul.010G000300	EC 1.14.20.4	ANS_2	Anthocyanidin synthase
Phvul.007G026000	EC 1.14.14.91	C4H_1	Cinnamate 4-hydroxylase
Phvul.008G247400	EC 1.14.14.91	C4H_2	Cinnamate 4-hydroxylase
Phvul.006G079700	EC 1.14.14.91	C4H_3	Cinnamate 4-hydroxylase
Phvul.002G276500	EC:5.5.1.6	CHI_1	Chalcone isomerase
Phvul.003G216600	EC:5.5.1.6	CHI_2	Chalcone isomerase
Phvul.007G008500	EC:5.5.1.6	CHI_3	Chalcone isomerase
Phvul.007G008600	EC:5.5.1.6	CHI_4	Chalcone isomerase
Phvul.009G143100	EC:5.5.1.6	CHI_5	Chalcone isomerase
Phvul.001G037700	EC:5.5.1.6	CHI_like_1	Chalcone isomerase like
Phvul.001G152000	EC:5.5.1.6	CHI_like_2	Chalcone isomerase like
Phvul.005G064500	EC:5.5.1.6	CHI_like_3	Chalcone isomerase like
Phvul.005G064600	EC:5.5.1.6	CHI_like_4	Chalcone isomerase like
Phvul.001G067950	EC:2.3.1.74	CHS_1	Naringenin-chalcone synthase / Flavonone synthase
Phvul.002G039000	EC:2.3.1.74	CHS_10	Naringenin-chalcone synthase / Flavonone synthase
Phvul.002G039166	EC:2.3.1.74	CHS_11	Naringenin-chalcone synthase / Flavonone synthase
Phvul.002G039232	EC:2.3.1.74	CHS_12	Naringenin-chalcone synthase / Flavonone synthase
Phvul.002G039300	EC:2.3.1.74	CHS_13	Naringenin-chalcone synthase / Flavonone synthase
Phvul.002G184300	EC:2.3.1.74	CHS_14	Naringenin-chalcone synthase / Flavonone synthase
Phvul.008G141200	EC:2.3.1.74	CHS_15	Naringenin-chalcone synthase / Flavonone synthase
Phvul.009G131000	EC:2.3.1.74	CHS_16	Naringenin-chalcone synthase / Flavonone synthase
Phvul.011G026000	EC:2.3.1.74	CHS_17	Naringenin-chalcone synthase / Flavonone synthase
Phvul.011G039700	EC:2.3.1.74	CHS_2	Naringenin-chalcone synthase / Flavonone synthase
Phvul.001G067800	EC:2.3.1.74	CHS_3	Naringenin-chalcone synthase / Flavonone synthase
Phvul.001G083000	EC:2.3.1.74	CHS_4	Naringenin-chalcone synthase / Flavonone synthase
Phvul.002G038600	EC:2.3.1.74	CHS_5	Naringenin-chalcone synthase / Flavonone synthase
Phvul.002G038700	EC:2.3.1.74	CHS_6	Naringenin-chalcone synthase / Flavonone synthase
Phvul.002G038800	EC:2.3.1.74	CHS_7	Naringenin-chalcone synthase / Flavonone synthase
Phvul.002G038900	EC:2.3.1.74	CHS_8	Naringenin-chalcone synthase / Flavonone synthase
Phvul.002G039100	EC:2.3.1.74	CHS_9	Naringenin-chalcone synthase / Flavonone synthase
Phvul.001G012700	EC:1.1.1.219	DFR_1	Dihydroflavonol 4-reductase
Phvul.001G012800	EC:1.1.1.219	DFR_2	Dihydroflavonol 4-reductase
Phvul.005G090200	EC:1.1.1.219	DFR_3	Dihydroflavonol 4-reductase
Phvul.011G142050	EC:1.1.1.219	DFR_4	Dihydroflavonol 4-reductase
Phvul.007G246200	EC:1.1.1.219	DFR_5	Dihydroflavonol 4-reductase
Phvul.006G015400	EC:1.14.14.81	F3'5'H_1	Flavonoid 3',5'-hydroxylase
Phvul.006G018800	EC:1.14.14.81	F3'5'H_2	Flavonoid 3',5'-hydroxylase
Phvul.L001623	EC:1.14.14.82	F3'H_1	Flavonoid-3'-hydroxylase, flavonoid 3'-monooxygenase
Phvul.L001846	EC:1.14.14.82	F3'H_2	Flavonoid-3'-hydroxylase, flavonoid 3'-monooxygenase
Phvul.001g261500	EC:1.14.14.82	F3'H_3	Flavonoid-3'-hydroxylase, flavonoid 3'-monooxygenase
Phvul.003g185500	EC:1.14.14.82	F3'H_4	Flavonoid-3'-hydroxylase, flavonoid 3'-monooxygenase
Phvul.010G128900	EC:1.14.14.82	F3'H_5	Flavonoid-3'-hydroxylase, flavonoid 3'-monooxygenase
Phvul.003G261900	EC 1.14.11.9	F3H	naringenin 3-hydroxylase
Phvul.L001746	EC 2.1.1.267	OMT_1	O-methyltransferase
Phvul.002G305200	EC 2.1.1.104	OMT_2	O-methyltransferase
Phvul.003G242350	EC 2.1.1.104	OMT_3	O-methyltransferase
Phvul.003G242401	EC 2.1.1.104	OMT_4	O-methyltransferase
Phvul.004G172600	EC 2.1.1.104	OMT_5	O-methyltransferase
Phvul.005G051900	EC 2.1.1.104	OMT_6	O-methyltransferase
Phvul.003G047900	EC 2.1.1.104	OMT_7	O-methyltransferase
Phvul.004G104100	EC 2.4.1.-	UGT_1	GLUCOSYL/GLUCURONOSYL TRANSFERASES
Phvul.003G288100	EC 2.4.1.-	UGT_2	GLUCOSYL/GLUCURONOSYL TRANSFERASES
Phvul.009G218800	EC 2.4.1.-	UGT71B2_1	UDP-GLYCOSYLTRANSFERASE 71B2
Phvul.010G053700	EC 2.4.1.-	UGT71B2_2	UDP-GLYCOSYLTRANSFERASE 72B2
Phvul.008G262000	EC 2.4.1.-	UGT71C4	UDP-GLYCOSYLTRANSFERASE 71C4
Phvul.002G026900	EC 2.4.1.-	UGT72E1	UDP-GLYCOSYLTRANSFERASE 72E1
Phvul.003G148300	EC 2.4.1.-	UGT78D1	UDP-GLYCOSYLTRANSFERASE 78D1
Phvul.004G137900	EC 2.4.1.-	UGT88A1_1	UDP-GLYCOSYLTRANSFERASE 88A1
Phvul.004G138400	EC 2.4.1.-	UGT88A1_2	UDP-GLYCOSYLTRANSFERASE 88A1
Phvul.004G138450	EC 2.4.1.-	UGT88A1_3	UDP-GLYCOSYLTRANSFERASE 88A1
Phvul.005G005600	EC 2.4.1.-	UGT88A1_4	UDP-GLYCOSYLTRANSFERASE 88A1
Phvul.004G138100	EC 2.4.1.-	UGT88A1_5	UDP-GLYCOSYLTRANSFERASE 88A1
Phvul.004G138200	EC 2.4.1.-	UGT88A1_6	UDP-GLYCOSYLTRANSFERASE 88A1
Phvul.005G005400	EC 2.4.1.-	UGT88A1_7	UDP-GLYCOSYLTRANSFERASE 88A1
Phvul.005G005500	EC 2.4.1.-	UGT88A1_8	UDP-GLYCOSYLTRANSFERASE 88A1
Phvul.003G288200	EC 2.4.1.-	UGT88A1_9	UDP-GLYCOSYLTRANSFERASE 88A1
Phvul.010G036900	EC 2.4.1.-	UGT91A1	UDP-GLYCOSYLTRANSFERASE 91A1
Phvul.008G032551	EC 2.3.1.-	5MAT_2	MALONYL_COA: ANTHOCYANIDIN-5-O-GLUCOSIDE-6''-O-MALONYLTRANSFERASE
Phvul.009G244200	1.14.13.89	CYP_1	ISOFLAVONE 2'-MONOXIGENASE
Phvul.005G108800	EC 2.3.1.-	3AT_2	COUMAROYL-COA:ANTHOCYANIDIN-3-O-GLUCOSIDE-6''-O-COUMAROYLTRANSFERASE
Phvul.004G040101	EC 2.3.1.-	5MAT_1	MALONYL_COA: ANTHOCYANIDIN-5-O-GLUCOSIDE-6''-O-MALONYLTRANSFERASE
Phvul.008G032400	EC 2.3.1.-	PMAT1_3	MALONYL_COA: ANTHOCYANIDIN-5-O-GLUCOSIDE-6''-O-MALONYLTRANSFERASE
Phvul.008G032450	EC 2.3.1.-	PMAT1_4	MALONYL_COA: ANTHOCYANIDIN-5-O-GLUCOSIDE-6''-O-MALONYLTRANSFERASE
Phvul.003G051700	1.14.13.136	IFS_1	ISOFLAVONOID SYNTHASE
Phvul.003G051800	1.14.13.136	IFS_2	ISOFLAVONOID SYNTHASE
Phvul.003G051801	1.14.13.136	IFS_3	ISOFLAVONOID SYNTHASE
Phvul.003G074000	1.14.13.136	IFS_4	ISOFLAVONOID SYNTHASE
Phvul.002G014700	1.14.13.89	CYP_2	ISOFLAVONE 2'-MONOXIGENASE
Phvul.005G108750	EC 2.3.1.-	3AT_1	COUMAROYL-COA:ANTHOCYANIDIN-3-O-GLUCOSIDE-6''-O-COUMAROYLTRANSFERASE
Phvul.005G93500	EC 2.4.1.-	UGT_7	GLUCOSYL/GLUCURONOSYL TRANSFERASES
Phvul.005G93600	EC 2.4.1.-	UGT_8	GLUCOSYL/GLUCURONOSYL TRANSFERASES
