# Supplementary material for: Transcriptome analysis reveals biosynthesis and regulation of flavonoid in common bean seeds during grain filling
Source: BMC Plant Biol. 2024 Oct 1;24:916. doi: 10.1186/s12870-024-05593-5 (PMC11443926; doi:10.1186/s12870-024-05593-5)
Supplement: Supplementary file 3 — Supplementary Material 3 [file 12870_2024_5593_MOESM3_ESM.xlsx]

## Sheet: Genes
			Id	organism_short_name	length	primary_identifier	class	brief_description
DFR_1	Phvul.001G012700		Phvul.001G012700	P. vulgaris v2.1	3753	Phvul.001G012700	Gene	(1 of 3) K13082 - bifunctional dihydroflavonol 4-reductase/flavanone 4-reductase (DFR)
DFR_2	Phvul.001G012800		Phvul.001G012800	P. vulgaris v2.1	3583	Phvul.001G012800	Gene	(1 of 3) K13082 - bifunctional dihydroflavonol 4-reductase/flavanone 4-reductase (DFR)
DFR_3	Phvul.005G090200		Phvul.005G090200	P. vulgaris v2.1	3532	Phvul.005G090200	Gene	(1 of 2) PTHR10366//PTHR10366:SF350 - NAD DEPENDENT EPIMERASE/DEHYDRATASE // SUBFAMILY NOT NAMED
3GGT_1	Phvul.005G093500		Phvul.005G093500	P. vulgaris v2.1	7929	Phvul.005G093500	Gene	(1 of 11) PTHR11926//PTHR11926:SF356 - GLUCOSYL/GLUCURONOSYL TRANSFERASES // SUBFAMILY NOT NAMED
3GGT_2	Phvul.005G093600		Phvul.005G093600	P. vulgaris v2.1	1522	Phvul.005G093600	Gene	(1 of 11) PTHR11926//PTHR11926:SF356 - GLUCOSYL/GLUCURONOSYL TRANSFERASES // SUBFAMILY NOT NAMED
ANS	Phvul.002G152700		Phvul.002G152700	P. vulgaris v2.1	1344	Phvul.002G152700	Gene	(1 of 1) K05277 - leucoanthocyanidin dioxygenase (E1.14.11.19)
CHS_2	Phvul.001G083000		Phvul.001G083000	P. vulgaris v2.1	2133	Phvul.001G083000	Gene	(1 of 14) 2.3.1.74 - Naringenin-chalcone synthase / Flavonone synthase
CHS_8---DFR	Phvul.005G090200
CHS_7	Phvul.002G039000		Phvul.002G039000	P. vulgaris v2.1	1562	Phvul.002G039000	Gene	(1 of 14) 2.3.1.74 - Naringenin-chalcone synthase / Flavonone synthase
UGT708D1_1	Phvul.004G137900		Phvul.004G137900	P. vulgaris v2.1	2315	Phvul.004G137900	Gene	(1 of 8) PTHR11926:SF343 - UDP-GLYCOSYLTRANSFERASE 88A1
UGT708D1_2	Phvul.004G138400		Phvul.004G138400	P. vulgaris v2.1	1679	Phvul.004G138400	Gene	(1 of 8) PTHR11926:SF343 - UDP-GLYCOSYLTRANSFERASE 88A1
UGT708D1_3	Phvul.004G138450		Phvul.004G138450	P. vulgaris v2.1	1646	Phvul.004G138450	Gene	(1 of 8) PTHR11926:SF343 - UDP-GLYCOSYLTRANSFERASE 88A1
F3'5'H	Phvul.006G018800		Phvul.006G018800	P. vulgaris v2.1	6787	Phvul.006G018800	Gene	(1 of 2) K13083 - flavonoid 3',5'-hydroxylase (CYP75A)
C4H_1	Phvul.007G026000		Phvul.007G026000	P. vulgaris v2.1	2287	Phvul.007G026000	Gene	(1 of 3) 1.14.13.11 - Trans-cinnamate 4-monooxygenase / Cinnamic acid 4-monooxygenase
UGT72B2	Phvul.010G053700		Phvul.010G053700	P. vulgaris v2.1	1732	Phvul.010G053700	Gene	(1 of 3) PTHR11926:SF189 - UDP-GLYCOSYLTRANSFERASE 72B2-RELATED
CHI	Phvul.007G008600		Phvul.007G008600	P. vulgaris v2.1	2291	Phvul.007G008600	Gene	(1 of 4) K01859 - chalcone isomerase (E5.5.1.6)
3-GT_2	Phvul.002G214300		Phvul.002G214300	P. vulgaris v2.1	1783	Phvul.002G214300	Gene	(1 of 4) 2.4.1.91 - Flavonol 3-O-glucosyltransferase / UDP-glucose flavonol 3-O-glucosyltransferase
F3H	Phvul.003G261900		Phvul.003G261900	P. vulgaris v2.1	3427	Phvul.003G261900	Gene	(1 of 1) K00475 - naringenin 3-dioxygenase (E1.14.11.9)
F3´H	Phvul.L001623.v2
MYB26	Phvul.010G137500		Phvul.010G137500	P. vulgaris v2.1	1804	Phvul.010G137500	Gene	(1 of 2) PTHR10641:SF656 - MYB DOMAIN PROTEIN 26
TRANSCRIPTION FACTOR ALC-RELATED	Phvul.001G023200		Phvul.001G023200	P. vulgaris v2.1	3723	Phvul.001G023200	Gene	(1 of 1) PTHR12565:SF87 - TRANSCRIPTION FACTOR ALC-RELATED

## Sheet: Primers_RTqPCR
Table S1: Primers used for qRT-PCR validation.
ID	Gen	Name	5' -> 3'	Lengh	TM	%GC	Amplicón
Phvul.001G012700	DFR_1	PvDFR-1_Fw	AAACTGTTTGCGTCACCGGA	20	60.75	50	110
		PvDFR-1_Rv	CATGTTCCCTGGGTCACGAA	20	59.96	55
Phvul.001G012800	DFR_2	PvDFR-2_Fw	ACCTTGCTGAAGAGGGAAGC	20	59.96	55	214
		PvDFR-2_Rv	GCAACATCCACAGTTCCAGC	20	59.76	55
Phvul.005G090200	DFR_3	PvDFR-3_Fw	AGGCTACACTGTTCATGCCA	20	59.31	50	150
		PvDFR-3_Rv	ACGCCATCACAGCCTCTTAC	20	60.11	55
Phvul.005G093500	UGT-7	Pv3GGT-1_Fw	AGCAACTTGAAGGTTGGGGT	20	59.74	50	222
		Pv3GGT-1_Rv	TGCCCAATCATCTCCATTCTCC	20	60.16	50
Phvul.005G093600	UGT-8	Pv3GGT-2_Fw	TCCAAGGATGAACCACAAGGG	20	59.9	52	240
		Pv3GGT-2_Rv	AGGTAGTCAACAAAAGGCCCC	20	60.2	52
Phvul.002G152700	ANS_1	PvANS_Fw	GACGGGTATGGTGGCTCAAA	20	60	55	143
		PvANS_Rv	GAACCTGAGGCCCTTCCTTC	20	60	60
Phvul.001G083000	CHS_4	PvCHS-2_Fw	CTTCCGCATTACCAACAGCG	20	59.9	55	179
		PvCHS-2_Rv	CCACCACTATGTCCTGCCTC	20	59.8	60
Phvul.002G039100	CHS_9	PvCHS-7_Fw	CGTGATACCCACCTACCCAC	20	59.4	60	155
		PvCHS-7_Rv	AGCACTGCGATTTGGTTGAC	20	59.4	50
Phvul.004G137900	UGT88A1_1	PvUGT08D11_Fw	AGGTTCTCTGAACAGCTACCAC	22	59.7	50	191
		PvUGT08D11_Rv	AGTGGGTCTGGGAGTGATGA	20	59.8	55
Phvul.004G138400	UGT88A1_2	PvUGT08D12_Fw	TTGGTGGGAGTTGTGAGGTT	20	59	50	209
		PvUGT08D12_Rv	ATTTCGACGAGAGCAACACAAA	22	59.1	41
Phvul.004G138450	UGT88A1_3	PvUGT08D13_Fw	GTTGGTGGGAGTTGTGAGGT	20	59.8	55	170
		PvUGT08D13_Rv	TGAGGTTACTACTGCATTACTTTCT	25	57.7	36
Phvul.006G018800	F3'5'H_2	PvF35H_Fw	TGTGAAGGAAATTGCAGCGT	20	58.7	45	133
		PvF35H_Rv	CATAGGAAGTGCACCCACCA	20	59.7	55
Phvul.007G026000	C4H_1	PvC4H-1_Fw	TGTGAGGAGCGAAGGGATTG	20	59.7	55	128
		PvC4H-1_Rv	ACCTCGTGGCCTGAATGAAC	20	60.3	55
Phvul.010G053700	UGT71B2_2	PvUGT72B2_Fw	CGAGTTCGCAAAACGACTCC	20	59.8	55	157
		PvUGT72B2_Rv	GGAGTTCAAGGAGGGGAGGA	20	60.3	60
Phvul.007G008600	CHI_4	PvCHI_Fw	CCAAGTGGAAGGGTAAGCCA	20	59.6	55	164
		PvCHI_Rv	CAAGTGTGCCACGCAGTTTT	20	60.2	50
Phvul.002G214300	UFGT-1	Pv3GT-2_Fw	GGTCACGTCCTAAGCAACCA	20	60	55	146
		Pv3GT-2_Rv	GAGGTCACAAAAGCATCGGC	20	59.8	55
Phvul.003G261900	F3H	PvF3H_Fw	GGGTGGCTTCATTGTCTCCA	20	59.9	55	132
		PvF3H_Rv	CTCCACCCTTCTGGTGTGTC	20	59.9	60
Phvul.010G137500	MYB26	PvMYB26_Fw	GGTGGGCTCAGATAGCCAAG	20	60.2	60	236
		PvMYB26_Rv	GGGAAGGAAGAGCTGGTCTG	20	59.7	60
Phvul.001G023200	TF ALC-RELATED	PvTF-ALCrelFw	CCTCCCCCACTAGGAATGGA	20	60	60	201
		PvTF-ALCrelRv	CCTTGCCTCCACACTCTCAG	20	60	60
Phvul.008G011000	ACT11	PvAct11_Fw	TGATGGTTGGCATGGGTCAA	20	59.9	50	213
		PvAct11_Rv	CCTTGGGGTTAAGAGGAGCC	20	59.7	60
