# Supplementary material for: Transcriptome analysis reveals biosynthesis and regulation of flavonoid in common bean seeds during grain filling
Source: BMC Plant Biol. 2024 Oct 1;24:916. doi: 10.1186/s12870-024-05593-5 (PMC11443926; doi:10.1186/s12870-024-05593-5)
Supplement: Supplementary file 5 — Supplementary Material 5 [file 12870_2024_5593_MOESM5_ESM.xls]

## Sheet: MetaboliteFC_PV172_C1vsPV24_C1
Table S5: Genes and metabolite correlation for three stages of seed development in Phaseolus vulgaris.
Entry	Entry Name	Protein names	Gene Names	Organism	Length	Metabolite	sampleA	sampleB	log2FC	p-value	Ensembl Gene 2.1	Gene Names (primary)
F4I1S7	ELP2_ARATH	Elongator complex protein 2 (AtELP2) (Elongator component 2) (Protein GREEN NPR1 SEEDLING ON SA MEDIUM 1)	ELP2 GNS1 At1g49540 F13F21.2 F14J22.24	Arabidopsis thaliana (Mouse-ear cress)	838	Anthocyanin	PV172_C1	PV24_C1	2.19374	0.00370053	007G032400	ANS_1
Q9FK25	OMT1_ARATH	Flavone 3'-O-methyltransferase 1 (AtOMT1) (EC 2.1.1.42) (Acetylserotonin O-methyltransferase OMT1) (EC 2.1.1.4) (Caffeate O-methyltransferase 1) (AtCOMT) (EC 2.1.1.68) (Quercetin 3'-O-methyltransferase 1) (EC 2.1.1.-) (Serotonin O-methyltransferase) (EC 2.1.1.-)	OMT1 COMT COMT1 At5g54160 K18G13.3	Arabidopsis thaliana (Mouse-ear cress)	363	Anthocyanin	PV172_C1	PV24_C1	2.65198	0.0477054	009G258800	OMT_8
Q9FK25	OMT1_ARATH	Flavone 3'-O-methyltransferase 1 (AtOMT1) (EC 2.1.1.42) (Acetylserotonin O-methyltransferase OMT1) (EC 2.1.1.4) (Caffeate O-methyltransferase 1) (AtCOMT) (EC 2.1.1.68) (Quercetin 3'-O-methyltransferase 1) (EC 2.1.1.-) (Serotonin O-methyltransferase) (EC 2.1.1.-)	OMT1 COMT COMT1 At5g54160 K18G13.3	Arabidopsis thaliana (Mouse-ear cress)	363	Anthocyanin	PV172_C1	PV24_C1	2.6656	0.0435711	009G259250	OMT_9
Q9FK25	OMT1_ARATH	Flavone 3'-O-methyltransferase 1 (AtOMT1) (EC 2.1.1.42) (Acetylserotonin O-methyltransferase OMT1) (EC 2.1.1.4) (Caffeate O-methyltransferase 1) (AtCOMT) (EC 2.1.1.68) (Quercetin 3'-O-methyltransferase 1) (EC 2.1.1.-) (Serotonin O-methyltransferase) (EC 2.1.1.-)	OMT1 COMT COMT1 At5g54160 K18G13.3	Arabidopsis thaliana (Mouse-ear cress)	363	Anthocyanin	PV172_C1	PV24_C1	3.09307	0.0183657	009G259300	OMT_10
Q8S4Q6	FHY1_ARATH	Protein FAR-RED ELONGATED HYPOCOTYL 1 (Protein PHYTOCHROME A SIGNAL TRANSDUCTION 3)	FHY1 PAT3 At2g37678 F13M22	Arabidopsis thaliana (Mouse-ear cress)	202	Anthocyanin	PV172_C1	PV24_C1	3.95128	0.00589945	010G014900	FHY1
P51102	DFRA_ARATH	Dihydroflavonol 4-reductase (DFR) (EC 1.1.1.219) (Dihydrokaempferol 4-reductase) (Flavanone 4-reductase) (FNR) (EC 1.1.1.234) (Protein TRANSPARENT TESTA 3)	DFRA DFR TT3 At5g42800 MJB21.18	Arabidopsis thaliana (Mouse-ear cress)	382	Anthocyanin	PV172_C1	PV24_C1	5.18626	0.0303886	001G012800	DFR_2
Q9SEV0	BAN_ARATH	Anthocyanidin reductase (AtANR) (EC 1.3.1.77) (Anthocyanin spotted testa) (ast) (Protein BANYULS)	BAN ANR At1g61720 T13M11.8	Arabidopsis thaliana (Mouse-ear cress)	340	Anthocyanin	PV172_C1	PV24_C1	8.42746	1.21836e-08	002G218700	ANR_2
Q96323	LDOX_ARATH	Leucoanthocyanidin dioxygenase (LDOX) (Leucocyanidin oxygenase) (EC 1.14.20.4) (Anthocyanidin synthase) (ANS) (Leucoanthocyanidin hydroxylase) (Protein TANNIN DEFICIENT SEED 4) (TDS4) (Protein TRANSPARENT TESTA 11) (TT11) (Protein TRANSPARENT TESTA 17) (TT17) (Protein TRANSPARENT TESTA 18) (TT18)	LDOX At4g22880 F7H19.60	Arabidopsis thaliana (Mouse-ear cress)	356	Anthocyanin	PV172_C1	PV24_C1	9.68192	4.81079e-08	002G152700	ANS_1
P51102	DFRA_ARATH	Dihydroflavonol 4-reductase (DFR) (EC 1.1.1.219) (Dihydrokaempferol 4-reductase) (Flavanone 4-reductase) (FNR) (EC 1.1.1.234) (Protein TRANSPARENT TESTA 3)	DFRA DFR TT3 At5g42800 MJB21.18	Arabidopsis thaliana (Mouse-ear cress)	382	Anthocyanin	PV172_C1	PV24_C1	11.5506	5.86357e-12	001G012700	DFR_1
Q9SEV0	BAN_ARATH	Anthocyanidin reductase (AtANR) (EC 1.3.1.77) (Anthocyanin spotted testa) (ast) (Protein BANYULS)	BAN ANR At1g61720 T13M11.8	Arabidopsis thaliana (Mouse-ear cress)	340	Delphinidin	PV172_C1	PV24_C1	8.42746	1.21836e-08	002G218700	ANR_2
Q9SD85	F3PH_ARATH	Flavonoid 3'-monooxygenase (EC 1.14.14.82) (Cytochrome P450 75B1) (Flavonoid 3'-hydroxylase) (AtF3'H) (Protein TRANSPARENT TESTA 7)	CYP75B1 F3'H TT7 At5g07990 F13G24.190	Arabidopsis thaliana (Mouse-ear cress)	513	Flavonoid	PV172_C1	PV24_C1	-2.40008	0.0494571	L001623	F3'H_1
Q9FK25	OMT1_ARATH	Flavone 3'-O-methyltransferase 1 (AtOMT1) (EC 2.1.1.42) (Acetylserotonin O-methyltransferase OMT1) (EC 2.1.1.4) (Caffeate O-methyltransferase 1) (AtCOMT) (EC 2.1.1.68) (Quercetin 3'-O-methyltransferase 1) (EC 2.1.1.-) (Serotonin O-methyltransferase) (EC 2.1.1.-)	OMT1 COMT COMT1 At5g54160 K18G13.3	Arabidopsis thaliana (Mouse-ear cress)	363	Flavonoid	PV172_C1	PV24_C1	2.65198	0.0477054	009G258800	OMT_8
Q9FK25	OMT1_ARATH	Flavone 3'-O-methyltransferase 1 (AtOMT1) (EC 2.1.1.42) (Acetylserotonin O-methyltransferase OMT1) (EC 2.1.1.4) (Caffeate O-methyltransferase 1) (AtCOMT) (EC 2.1.1.68) (Quercetin 3'-O-methyltransferase 1) (EC 2.1.1.-) (Serotonin O-methyltransferase) (EC 2.1.1.-)	OMT1 COMT COMT1 At5g54160 K18G13.3	Arabidopsis thaliana (Mouse-ear cress)	363	Flavonoid	PV172_C1	PV24_C1	2.6656	0.0435711	009G259250	OMT_9
P13114	CHSY_ARATH	Chalcone synthase (EC 2.3.1.74) (Naringenin-chalcone synthase) (Protein TRANSPARENT TESTA 4)	CHS TT4 At5g13930 MAC12.11 MAC12.14	Arabidopsis thaliana (Mouse-ear cress)	395	Flavonoid	PV172_C1	PV24_C1	3.03159	0.0179706	002G038800	CHS_7
Q9FK25	OMT1_ARATH	Flavone 3'-O-methyltransferase 1 (AtOMT1) (EC 2.1.1.42) (Acetylserotonin O-methyltransferase OMT1) (EC 2.1.1.4) (Caffeate O-methyltransferase 1) (AtCOMT) (EC 2.1.1.68) (Quercetin 3'-O-methyltransferase 1) (EC 2.1.1.-) (Serotonin O-methyltransferase) (EC 2.1.1.-)	OMT1 COMT COMT1 At5g54160 K18G13.3	Arabidopsis thaliana (Mouse-ear cress)	363	Flavonoid	PV172_C1	PV24_C1	3.09307	0.0183657	009G259300	OMT_10
Q9SD85	F3PH_ARATH	Flavonoid 3'-monooxygenase (EC 1.14.14.82) (Cytochrome P450 75B1) (Flavonoid 3'-hydroxylase) (AtF3'H) (Protein TRANSPARENT TESTA 7)	CYP75B1 F3'H TT7 At5g07990 F13G24.190	Arabidopsis thaliana (Mouse-ear cress)	513	Flavonoid	PV172_C1	PV24_C1	3.40995	0.000115658	006G018800	F3'5'H_2
P13114	CHSY_ARATH	Chalcone synthase (EC 2.3.1.74) (Naringenin-chalcone synthase) (Protein TRANSPARENT TESTA 4)	CHS TT4 At5g13930 MAC12.11 MAC12.14	Arabidopsis thaliana (Mouse-ear cress)	395	Flavonoid	PV172_C1	PV24_C1	3.94848	0.0192336	002G038700	CHS_6
P92994	TCMO_ARATH	Trans-cinnamate 4-monooxygenase (EC 1.14.14.91) (Cinnamic acid 4-hydroxylase) (C4H) (CA4H) (Cytochrome P450 73) (Cytochrome P450C4H) (Protein REDUCED EPIDERMAL FLUORESCENCE 3)	CYP73A5 CYP73 REF3 At2g30490 T6B20.16	Arabidopsis thaliana (Mouse-ear cress)	505	Flavonoid	PV172_C1	PV24_C1	4.9845	0.00576283	007G026000	C4H_1
P51102	DFRA_ARATH	Dihydroflavonol 4-reductase (DFR) (EC 1.1.1.219) (Dihydrokaempferol 4-reductase) (Flavanone 4-reductase) (FNR) (EC 1.1.1.234) (Protein TRANSPARENT TESTA 3)	DFRA DFR TT3 At5g42800 MJB21.18	Arabidopsis thaliana (Mouse-ear cress)	382	Flavonoid	PV172_C1	PV24_C1	5.18626	0.0303886	001G012800	DFR_2
Q9SEV0	BAN_ARATH	Anthocyanidin reductase (AtANR) (EC 1.3.1.77) (Anthocyanin spotted testa) (ast) (Protein BANYULS)	BAN ANR At1g61720 T13M11.8	Arabidopsis thaliana (Mouse-ear cress)	340	Flavonoid	PV172_C1	PV24_C1	8.42746	1.21836e-08	002G218700	ANR_2
P13114	CHSY_ARATH	Chalcone synthase (EC 2.3.1.74) (Naringenin-chalcone synthase) (Protein TRANSPARENT TESTA 4)	CHS TT4 At5g13930 MAC12.11 MAC12.14	Arabidopsis thaliana (Mouse-ear cress)	395	Flavonoid	PV172_C1	PV24_C1	9.58171	1.12568e-07	002G039000	CHS_10
Q96323	LDOX_ARATH	Leucoanthocyanidin dioxygenase (LDOX) (Leucocyanidin oxygenase) (EC 1.14.20.4) (Anthocyanidin synthase) (ANS) (Leucoanthocyanidin hydroxylase) (Protein TANNIN DEFICIENT SEED 4) (TDS4) (Protein TRANSPARENT TESTA 11) (TT11) (Protein TRANSPARENT TESTA 17) (TT17) (Protein TRANSPARENT TESTA 18) (TT18)	LDOX At4g22880 F7H19.60	Arabidopsis thaliana (Mouse-ear cress)	356	Flavonoid	PV172_C1	PV24_C1	9.68192	4.81079e-08	002G152700	ANS_1
P51102	DFRA_ARATH	Dihydroflavonol 4-reductase (DFR) (EC 1.1.1.219) (Dihydrokaempferol 4-reductase) (Flavanone 4-reductase) (FNR) (EC 1.1.1.234) (Protein TRANSPARENT TESTA 3)	DFRA DFR TT3 At5g42800 MJB21.18	Arabidopsis thaliana (Mouse-ear cress)	382	Flavonoid	PV172_C1	PV24_C1	11.5506	5.86357e-12	001G012700	DFR_1
O23406	U75D1_ARATH	UDP-glycosyltransferase 75D1 (EC 2.4.1.-)	UGT75D1 IAGLU At4g15550 dl3815c FCAALL.103	Arabidopsis thaliana (Mouse-ear cress)	474	Kaempferol	PV172_C1	PV24_C1	4.28074	0.000176298	001G265400	UGT75D1
Q96323	LDOX_ARATH	Leucoanthocyanidin dioxygenase (LDOX) (Leucocyanidin oxygenase) (EC 1.14.20.4) (Anthocyanidin synthase) (ANS) (Leucoanthocyanidin hydroxylase) (Protein TANNIN DEFICIENT SEED 4) (TDS4) (Protein TRANSPARENT TESTA 11) (TT11) (Protein TRANSPARENT TESTA 17) (TT17) (Protein TRANSPARENT TESTA 18) (TT18)	LDOX At4g22880 F7H19.60	Arabidopsis thaliana (Mouse-ear cress)	356	Kaempferol	PV172_C1	PV24_C1	9.68192	4.81079e-08	002G152700	ANS_1
O22182	U84B1_ARATH	UDP-glycosyltransferase 84B1 (EC 2.4.1.-)	UGT84B1 At2g23260 T20D16.11	Arabidopsis thaliana (Mouse-ear cress)	456	Quercetin glucoside	PV172_C1	PV24_C1	-3.78481	0.00231735	007G039400	UGT84B1
Q9LMF0	U85A5_ARATH	Flavone 3'-O-methyltransferase 1 (AtOMT1) (EC 2.1.1.42) (Acetylserotonin O-methyltransferase OMT1) (EC 2.1.1.4) (Caffeate O-methyltransferase 1) (AtCOMT) (EC 2.1.1.68) (Quercetin 3'-O-methyltransferase 1) (EC 2.1.1.-) (Serotonin O-methyltransferase) (EC 2.1.1.-)	OMT1 COMT COMT1 At5g54160 K18G13.3	Arabidopsis thaliana (Mouse-ear cress)	363	Quercetin glucoside	PV172_C1	PV24_C1	2.65198	0.0477054	009G258800	OMT_8
Q9ZQG4	U73B5_ARATH	Flavone 3'-O-methyltransferase 1 (AtOMT1) (EC 2.1.1.42) (Acetylserotonin O-methyltransferase OMT1) (EC 2.1.1.4) (Caffeate O-methyltransferase 1) (AtCOMT) (EC 2.1.1.68) (Quercetin 3'-O-methyltransferase 1) (EC 2.1.1.-) (Serotonin O-methyltransferase) (EC 2.1.1.-)	OMT1 COMT COMT1 At5g54160 K18G13.3	Arabidopsis thaliana (Mouse-ear cress)	363	Quercetin glucoside	PV172_C1	PV24_C1	2.6656	0.0435711	009G259250	OMT_9
Q9ZQG4	U73B5_ARATH	Flavone 3'-O-methyltransferase 1 (AtOMT1) (EC 2.1.1.42) (Acetylserotonin O-methyltransferase OMT1) (EC 2.1.1.4) (Caffeate O-methyltransferase 1) (AtCOMT) (EC 2.1.1.68) (Quercetin 3'-O-methyltransferase 1) (EC 2.1.1.-) (Serotonin O-methyltransferase) (EC 2.1.1.-)	OMT1 COMT COMT1 At5g54160 K18G13.3	Arabidopsis thaliana (Mouse-ear cress)	363	Quercetin glucoside	PV172_C1	PV24_C1	3.09307	0.0183657	009G259300	OMT_10
Q9LMF0	U85A5_ARATH	UDP-glycosyltransferase 75D1 (EC 2.4.1.-)	UGT75D1 IAGLU At4g15550 dl3815c FCAALL.103	Arabidopsis thaliana (Mouse-ear cress)	474	Anthocyanin	PV172_C1	PV24_C1	4.28074	0.000176298	001G138400	UGT88A1_2
O48676	U74B1_ARATH	UDP-glycosyltransferase 88A1 (EC 2.4.1.-)	UGT88A1 At3g16520 MDC8.15	Arabidopsis thaliana (Mouse-ear cress)	462	Anthocyanin	PV172_C1	PV24_C1	4.57536	0.00144608	004G138450	UGT88A1_3
Q9FK25	OMT1_ARATH	UDP-glycosyltransferase 73B3 (EC 2.4.1.-) (Flavonol 3-O-glucosyltransferase UGT73B3) (EC 2.4.1.91)	UGT73B3 At4g34131 F28A23.120	Arabidopsis thaliana (Mouse-ear cress)	481	Quercetin glucoside	PV172_C1	PV24_C1	4.80399	0.0052149	002G054100	UGT73B3
Q9FK25	OMT1_ARATH	Anthocyanidin reductase (AtANR) (EC 1.3.1.77) (Anthocyanin spotted testa) (ast) (Protein BANYULS)	BAN ANR At1g61720 T13M11.8	Arabidopsis thaliana (Mouse-ear cress)	340	Quercetin glucoside	PV172_C1	PV24_C1	8.42746	1.21836e-08	002G218700	ANR_2
O23406	U75D1_ARATH	Flavonol 7-O-beta-glucosyltransferase UGT74F1 (EC 2.4.1.237) (UDP-glycosyltransferase 74F1)	UGT74F1 At2g43840 F18O19.5	Arabidopsis thaliana (Mouse-ear cress)	449	Quercetin glucoside	PV172_C1	PV24_C1	9.27088	3.17693e-07	009G115200	UGT74F1
							PV172_R5

## Sheet: MetaboliteFC_PV172_C2vsPV24_C2
Table S5: Genes and metabolite correlation for three stages of seed development in Phaseolus vulgaris.
Entry	Entry Name	Protein names	Gene Names	Organism	Length	Metabolite	sampleA	sampleB	log2FC	p-value	Ensembl Gene 2.1	Gene Names (primary)
Q9ZWB4	3AT1_ARATH	Coumaroyl-CoA:anthocyanidin 3-O-glucoside-6''-O-coumaroyltransferase 1 (EC 2.3.1.-)	3AT1 At1g03940 F21M11.13	Arabidopsis thaliana (Mouse-ear cress)	469	Anthocyanin	PV172_C2	PV24_C2	-2.69576	3.3972e-09	005G108800	3AT_2
P51102	DFRA_ARATH	Dihydroflavonol 4-reductase (DFR) (EC 1.1.1.219) (Dihydrokaempferol 4-reductase) (Flavanone 4-reductase) (FNR) (EC 1.1.1.234) (Protein TRANSPARENT TESTA 3)	DFRA DFR TT3 At5g42800 MJB21.18	Arabidopsis thaliana (Mouse-ear cress)	382	Anthocyanin	PV172_C2	PV24_C2	2.64331	6.19096e-08	001G012800	DFR_2
Q9FK25	OMT1_ARATH	Flavone 3'-O-methyltransferase 1 (AtOMT1) (EC 2.1.1.42) (Acetylserotonin O-methyltransferase OMT1) (EC 2.1.1.4) (Caffeate O-methyltransferase 1) (AtCOMT) (EC 2.1.1.68) (Quercetin 3'-O-methyltransferase 1) (EC 2.1.1.-) (Serotonin O-methyltransferase) (EC 2.1.1.-)	OMT1 COMT COMT1 At5g54160 K18G13.3	Arabidopsis thaliana (Mouse-ear cress)	363	Anthocyanin	PV172_C2	PV24_C2	3.06023	1.84093e-16	009G259250	OMT_9
Q9FK25	OMT1_ARATH	Flavone 3'-O-methyltransferase 1 (AtOMT1) (EC 2.1.1.42) (Acetylserotonin O-methyltransferase OMT1) (EC 2.1.1.4) (Caffeate O-methyltransferase 1) (AtCOMT) (EC 2.1.1.68) (Quercetin 3'-O-methyltransferase 1) (EC 2.1.1.-) (Serotonin O-methyltransferase) (EC 2.1.1.-)	OMT1 COMT COMT1 At5g54160 K18G13.3	Arabidopsis thaliana (Mouse-ear cress)	363	Anthocyanin	PV172_C2	PV24_C2	3.68042	2.12539e-20	009G259300	OMT_10
Q9FK25	OMT1_ARATH	Flavone 3'-O-methyltransferase 1 (AtOMT1) (EC 2.1.1.42) (Acetylserotonin O-methyltransferase OMT1) (EC 2.1.1.4) (Caffeate O-methyltransferase 1) (AtCOMT) (EC 2.1.1.68) (Quercetin 3'-O-methyltransferase 1) (EC 2.1.1.-) (Serotonin O-methyltransferase) (EC 2.1.1.-)	OMT1 COMT COMT1 At5g54160 K18G13.3	Arabidopsis thaliana (Mouse-ear cress)	363	Anthocyanin	PV172_C2	PV24_C2	4.93557	2.45834e-09	003G006100	OMT_11
P51102	DFRA_ARATH	Dihydroflavonol 4-reductase (DFR) (EC 1.1.1.219) (Dihydrokaempferol 4-reductase) (Flavanone 4-reductase) (FNR) (EC 1.1.1.234) (Protein TRANSPARENT TESTA 3)	DFRA DFR TT3 At5g42800 MJB21.18	Arabidopsis thaliana (Mouse-ear cress)	382	Anthocyanin	PV172_C2	PV24_C2	10.1971	8.61383e-23	001G012700	DFR_1
Q9SEV0	BAN_ARATH	Anthocyanidin reductase (AtANR) (EC 1.3.1.77) (Anthocyanin spotted testa) (ast) (Protein BANYULS)	BAN ANR At1g61720 T13M11.8	Arabidopsis thaliana (Mouse-ear cress)	340	Anthocyanin	PV172_C2	PV24_C2	10.8006	2.96853e-40	002G218700	ANR_2
Q9SEV0	BAN_ARATH	Anthocyanidin reductase (AtANR) (EC 1.3.1.77) (Anthocyanin spotted testa) (ast) (Protein BANYULS)	BAN ANR At1g61720 T13M11.8	Arabidopsis thaliana (Mouse-ear cress)	340	Delphinidin	PV172_C2	PV24_C2	10.8006	2.96853e-40	002G218700	ANR_2
Q9SD85	F3PH_ARATH	Flavonoid 3'-monooxygenase (EC 1.14.14.82) (Cytochrome P450 75B1) (Flavonoid 3'-hydroxylase) (AtF3'H) (Protein TRANSPARENT TESTA 7)	CYP75B1 F3'H TT7 At5g07990 F13G24.190	Arabidopsis thaliana (Mouse-ear cress)	513	Flavonoid	PV172_C2	PV24_C2	-7.445	8.44539e-78	L001623	F3'H_1
P13114	CHSY_ARATH	Chalcone synthase (EC 2.3.1.74) (Naringenin-chalcone synthase) (Protein TRANSPARENT TESTA 4)	CHS TT4 At5g13930 MAC12.11 MAC12.14	Arabidopsis thaliana (Mouse-ear cress)	395	Flavonoid	PV172_C2	PV24_C2	-7.04661	4.75946e-25	001G067800	CHS_3
Q9ZWB4	3AT1_ARATH	Coumaroyl-CoA:anthocyanidin 3-O-glucoside-6''-O-coumaroyltransferase 1 (EC 2.3.1.-)	3AT1 At1g03940 F21M11.13	Arabidopsis thaliana (Mouse-ear cress)	469	Flavonoid	PV172_C2	PV24_C2	-3.37878	2.13168e-09	005G108750	3AT_1
Q9ZWB4	3AT1_ARATH	Coumaroyl-CoA:anthocyanidin 3-O-glucoside-6''-O-coumaroyltransferase 1 (EC 2.3.1.-)	3AT1 At1g03940 F21M11.13	Arabidopsis thaliana (Mouse-ear cress)	469	Flavonoid	PV172_C2	PV24_C2	-2.69576	3.3972e-09	005G108800	3AT_2
P13114	CHSY_ARATH	Chalcone synthase (EC 2.3.1.74) (Naringenin-chalcone synthase) (Protein TRANSPARENT TESTA 4)	CHS TT4 At5g13930 MAC12.11 MAC12.14	Arabidopsis thaliana (Mouse-ear cress)	395	Flavonoid	PV172_C2	PV24_C2	2.57537	2.45288e-05	001G083000	CHS_4
P51102	DFRA_ARATH	Dihydroflavonol 4-reductase (DFR) (EC 1.1.1.219) (Dihydrokaempferol 4-reductase) (Flavanone 4-reductase) (FNR) (EC 1.1.1.234) (Protein TRANSPARENT TESTA 3)	DFRA DFR TT3 At5g42800 MJB21.18	Arabidopsis thaliana (Mouse-ear cress)	382	Flavonoid	PV172_C2	PV24_C2	2.64331	6.19096e-08	001G012800	DFR_2
Q9FK25	OMT1_ARATH	Flavone 3'-O-methyltransferase 1 (AtOMT1) (EC 2.1.1.42) (Acetylserotonin O-methyltransferase OMT1) (EC 2.1.1.4) (Caffeate O-methyltransferase 1) (AtCOMT) (EC 2.1.1.68) (Quercetin 3'-O-methyltransferase 1) (EC 2.1.1.-) (Serotonin O-methyltransferase) (EC 2.1.1.-)	OMT1 COMT COMT1 At5g54160 K18G13.3	Arabidopsis thaliana (Mouse-ear cress)	363	Flavonoid	PV172_C2	PV24_C2	3.06023	1.84093e-16	009G259250	OMT_9
Q9FK25	OMT1_ARATH	Flavone 3'-O-methyltransferase 1 (AtOMT1) (EC 2.1.1.42) (Acetylserotonin O-methyltransferase OMT1) (EC 2.1.1.4) (Caffeate O-methyltransferase 1) (AtCOMT) (EC 2.1.1.68) (Quercetin 3'-O-methyltransferase 1) (EC 2.1.1.-) (Serotonin O-methyltransferase) (EC 2.1.1.-)	OMT1 COMT COMT1 At5g54160 K18G13.3	Arabidopsis thaliana (Mouse-ear cress)	363	Flavonoid	PV172_C2	PV24_C2	3.68042	2.12539e-20	009G259300	OMT_10
P13114	CHSY_ARATH	Chalcone synthase (EC 2.3.1.74) (Naringenin-chalcone synthase) (Protein TRANSPARENT TESTA 4)	CHS TT4 At5g13930 MAC12.11 MAC12.14	Arabidopsis thaliana (Mouse-ear cress)	395	Flavonoid	PV172_C2	PV24_C2	4.4351	3.58801e-18	002G039000	CHS_10
Q9FK25	OMT1_ARATH	Flavone 3'-O-methyltransferase 1 (AtOMT1) (EC 2.1.1.42) (Acetylserotonin O-methyltransferase OMT1) (EC 2.1.1.4) (Caffeate O-methyltransferase 1) (AtCOMT) (EC 2.1.1.68) (Quercetin 3'-O-methyltransferase 1) (EC 2.1.1.-) (Serotonin O-methyltransferase) (EC 2.1.1.-)	OMT1 COMT COMT1 At5g54160 K18G13.3	Arabidopsis thaliana (Mouse-ear cress)	363	Flavonoid	PV172_C2	PV24_C2	4.93557	2.45834e-09	003G006100	OMT_11
Q9SD85	F3PH_ARATH	Flavonoid 3'-monooxygenase (EC 1.14.14.82) (Cytochrome P450 75B1) (Flavonoid 3'-hydroxylase) (AtF3'H) (Protein TRANSPARENT TESTA 7)	CYP75B1 F3'H TT7 At5g07990 F13G24.190	Arabidopsis thaliana (Mouse-ear cress)	513	Flavonoid	PV172_C2	PV24_C2	6.41752	2.11414e-39	006G018800	F3'5'H_2
P51102	DFRA_ARATH	Dihydroflavonol 4-reductase (DFR) (EC 1.1.1.219) (Dihydrokaempferol 4-reductase) (Flavanone 4-reductase) (FNR) (EC 1.1.1.234) (Protein TRANSPARENT TESTA 3)	DFRA DFR TT3 At5g42800 MJB21.18	Arabidopsis thaliana (Mouse-ear cress)	382	Flavonoid	PV172_C2	PV24_C2	10.1971	8.61383e-23	001G012700	DFR_1
Q9SEV0	BAN_ARATH	Anthocyanidin reductase (AtANR) (EC 1.3.1.77) (Anthocyanin spotted testa) (ast) (Protein BANYULS)	BAN ANR At1g61720 T13M11.8	Arabidopsis thaliana (Mouse-ear cress)	340	Flavonoid	PV172_C2	PV24_C2	10.8006	2.96853e-40	002G218700	ANR_2
Q9ZWB4	3AT1_ARATH	Coumaroyl-CoA:anthocyanidin 3-O-glucoside-6''-O-coumaroyltransferase 1 (EC 2.3.1.-)	3AT1 At1g03940 F21M11.13	Arabidopsis thaliana (Mouse-ear cress)	469	Kaempferol	PV172_C2	PV24_C2	-3.37878	2.13168e-09	005G108750	3AT_1
Q9ZWB4	3AT1_ARATH	Coumaroyl-CoA:anthocyanidin 3-O-glucoside-6''-O-coumaroyltransferase 1 (EC 2.3.1.-)	3AT1 At1g03940 F21M11.13	Arabidopsis thaliana (Mouse-ear cress)	469	Kaempferol	PV172_C2	PV24_C2	-2.69576	3.3972e-09	005G108800	3AT_2
O23406	U75D1_ARATH	UDP-glycosyltransferase 75D1 (EC 2.4.1.-)	UGT75D1 IAGLU At4g15550 dl3815c FCAALL.103	Arabidopsis thaliana (Mouse-ear cress)	474	Kaempferol	PV172_C2	PV24_C2	6.16734	3.11348e-12	001G265400	UGT75D1
Q9ZWB4	3AT1_ARATH	Coumaroyl-CoA:anthocyanidin 3-O-glucoside-6''-O-coumaroyltransferase 1 (EC 2.3.1.-)	3AT1 At1g03940 F21M11.13	Arabidopsis thaliana (Mouse-ear cress)	469	Kaempferol 3-O-glucoside	PV172_C2	PV24_C2	-3.37878	2.13168e-09	005G108750	3AT_1
Q940Z5	PMAT1_ARATH	Phenolic glucoside malonyltransferase 1 (EC 2.3.1.-) (EC 2.3.1.116)	PMAT1 At5g39050 MXF12.60	Arabidopsis thaliana (Mouse-ear cress)	469	Kaempferol 3-O-glucoside	PV172_C2	PV24_C2	-2.88275	0.000874924	008G042350	PMAT1_1
Q9ZWB4	3AT1_ARATH	Coumaroyl-CoA:anthocyanidin 3-O-glucoside-6''-O-coumaroyltransferase 1 (EC 2.3.1.-)	3AT1 At1g03940 F21M11.13	Arabidopsis thaliana (Mouse-ear cress)	469	Kaempferol 3-O-glucoside	PV172_C2	PV24_C2	-2.69576	3.3972e-09	005G108800	3AT_2
Q9ZWJ3	U85A2_ARATH	UDP-glycosyltransferase 85A2 (EC 2.4.1.-)	UGT85A2 At1g22360 T16E15.3	Arabidopsis thaliana (Mouse-ear cress)	481	Quercetin glucoside	PV172_C2	PV24_C2	-3.65378	0.0120486	006G205700	UGT85A2
Q9LMF0	U85A5_ARATH	UDP-glycosyltransferase 85A5 (EC 2.4.1.-)	UGT85A5 UGT3 At1g22370 T16E15.2	Arabidopsis thaliana (Mouse-ear cress)	479	Quercetin glucoside	PV172_C2	PV24_C2	-2.02974	0.00123021	002G146100	UGT85A5
Q7Y232	U73B4_ARATH	UDP-glycosyltransferase 73B4 (EC 2.4.1.-) (Flavonol 3-O-glucosyltransferase UGT73B4) (EC 2.4.1.91)	UGT73B4 At2g15490 F9O13.4	Arabidopsis thaliana (Mouse-ear cress)	484	Quercetin glucoside	PV172_C2	PV24_C2	2.07557	6.06301e-09	008G130100	UGT73B4
O22820	U74F1_ARATH	Flavonol 7-O-beta-glucosyltransferase UGT74F1 (EC 2.4.1.237) (UDP-glycosyltransferase 74F1)	UGT74F1 At2g43840 F18O19.5	Arabidopsis thaliana (Mouse-ear cress)	449	Quercetin glucoside	PV172_C2	PV24_C2	2.32846	0.00211128	009G115200	UGT74F1
Q8W491	U73B3_ARATH	UDP-glycosyltransferase 73B3 (EC 2.4.1.-) (Flavonol 3-O-glucosyltransferase UGT73B3) (EC 2.4.1.91)	UGT73B3 At4g34131 F28A23.120	Arabidopsis thaliana (Mouse-ear cress)	481	Quercetin glucoside	PV172_C2	PV24_C2	2.78646	1.18398e-05	002G054100	UGT73B3
Q9FK25	OMT1_ARATH	Flavone 3'-O-methyltransferase 1 (AtOMT1) (EC 2.1.1.42) (Acetylserotonin O-methyltransferase OMT1) (EC 2.1.1.4) (Caffeate O-methyltransferase 1) (AtCOMT) (EC 2.1.1.68) (Quercetin 3'-O-methyltransferase 1) (EC 2.1.1.-) (Serotonin O-methyltransferase) (EC 2.1.1.-)	OMT1 COMT COMT1 At5g54160 K18G13.3	Arabidopsis thaliana (Mouse-ear cress)	363	Quercetin glucoside	PV172_C2	PV24_C2	3.06023	1.84093e-16	009G259250	OMT_9
Q8VZE9	U73B1_ARATH	UDP-glycosyltransferase 73B1 (EC 2.4.1.-)	UGT73B1 At4g34138 F28A23.110	Arabidopsis thaliana (Mouse-ear cress)	488	Quercetin glucoside	PV172_C2	PV24_C2	3.80569	3.74436e-08	010G101600	UGT73B1
O82383	U71D1_ARATH	UDP-glycosyltransferase 71D1 (EC 2.4.1.-) (Flavonol 3-O-glucosyltransferase UGT71D1) (EC 2.4.1.91)	UGT71D1 At2g29730 T27A16.17	Arabidopsis thaliana (Mouse-ear cress)	467	Quercetin glucoside	PV172_C2	PV24_C2	4.5093	4.89349e-05	008G262000	UGT71D1
Q9FK25	OMT1_ARATH	Flavone 3'-O-methyltransferase 1 (AtOMT1) (EC 2.1.1.42) (Acetylserotonin O-methyltransferase OMT1) (EC 2.1.1.4) (Caffeate O-methyltransferase 1) (AtCOMT) (EC 2.1.1.68) (Quercetin 3'-O-methyltransferase 1) (EC 2.1.1.-) (Serotonin O-methyltransferase) (EC 2.1.1.-)	OMT1 COMT COMT1 At5g54160 K18G13.3	Arabidopsis thaliana (Mouse-ear cress)	363	Quercetin glucoside	PV172_C2	PV24_C2	4.93557	2.45834e-09	003G006100	OMT_11
Q7Y232	U73B4_ARATH	UDP-glycosyltransferase 73B4 (EC 2.4.1.-) (Flavonol 3-O-glucosyltransferase UGT73B4) (EC 2.4.1.91)	UGT73B4 At2g15490 F9O13.4	Arabidopsis thaliana (Mouse-ear cress)	484	Anthocyanin	PV172_C2	PV24_C2	7.01921	3.45437e-63	005G093500	UGT_7
Q7Y232	U73B4_ARATH	UDP-glycosyltransferase 73B4 (EC 2.4.1.-) (Flavonol 3-O-glucosyltransferase UGT73B4) (EC 2.4.1.91)	UGT73B4 At2g15490 F9O13.4	Arabidopsis thaliana (Mouse-ear cress)	484	Anthocyanin	PV172_C2	PV24_C2	7.59157	1.54431e-90	005G093600	UGT_8
Q9SEV0	BAN_ARATH	Anthocyanidin reductase (AtANR) (EC 1.3.1.77) (Anthocyanin spotted testa) (ast) (Protein BANYULS)	BAN ANR At1g61720 T13M11.8	Arabidopsis thaliana (Mouse-ear cress)	340	Quercetin glucoside	PV172_C2	PV24_C2	10.8006	2.96853e-40	002G218700	ANR_2

## Sheet: MetaboliteFC_PV172_C3vsPV24_C3
Table S5: Genes and metabolite correlation for three stages of seed development in Phaseolus vulgaris.
Entry	Entry Name	Protein names	Gene Names	Organism	Length	Metabolite	sampleA	sampleB	log2FC	p-value	Ensembl Gene 2.1	Gene Names (primary)
Q9LJB4	5MAT_ARATH	Malonyl-CoA:anthocyanidin 5-O-glucoside-6''-O-malonyltransferase (EC 2.3.1.-) (Anthocyanin 5-aromatic acyltransferase-like protein) (Anthocyanin 5-glucoside malonyltransferase) (At5MaT)	5MAT At3g29590 MTO24.5	Arabidopsis thaliana (Mouse-ear cress)	449	Anthocyanin	PV172_C3	PV24_C3	-5.35606	5.01651e-11	008G032551	5MAT_2
Q9ZWB4	3AT1_ARATH	Coumaroyl-CoA:anthocyanidin 3-O-glucoside-6''-O-coumaroyltransferase 1 (EC 2.3.1.-)	3AT1 At1g03940 F21M11.13	Arabidopsis thaliana (Mouse-ear cress)	469	Anthocyanin	PV172_C3	PV24_C3	-4.85403	1.15331e-89	005G108800	3AT_2
Q9LJB4	5MAT_ARATH	Malonyl-CoA:anthocyanidin 5-O-glucoside-6''-O-malonyltransferase (EC 2.3.1.-) (Anthocyanin 5-aromatic acyltransferase-like protein) (Anthocyanin 5-glucoside malonyltransferase) (At5MaT)	5MAT At3g29590 MTO24.5	Arabidopsis thaliana (Mouse-ear cress)	449	Anthocyanin	PV172_C3	PV24_C3	-4.58111	1.15755e-09	004G040101	5MAT_1
Q9FK25	OMT1_ARATH	Flavone 3'-O-methyltransferase 1 (AtOMT1) (EC 2.1.1.42) (Acetylserotonin O-methyltransferase OMT1) (EC 2.1.1.4) (Caffeate O-methyltransferase 1) (AtCOMT) (EC 2.1.1.68) (Quercetin 3'-O-methyltransferase 1) (EC 2.1.1.-) (Serotonin O-methyltransferase) (EC 2.1.1.-)	OMT1 COMT COMT1 At5g54160 K18G13.3	Arabidopsis thaliana (Mouse-ear cress)	363	Anthocyanin	PV172_C3	PV24_C3	3.67361	6.83094e-09	009G259300	OMT_10
Q9FK25	OMT1_ARATH	Flavone 3'-O-methyltransferase 1 (AtOMT1) (EC 2.1.1.42) (Acetylserotonin O-methyltransferase OMT1) (EC 2.1.1.4) (Caffeate O-methyltransferase 1) (AtCOMT) (EC 2.1.1.68) (Quercetin 3'-O-methyltransferase 1) (EC 2.1.1.-) (Serotonin O-methyltransferase) (EC 2.1.1.-)	OMT1 COMT COMT1 At5g54160 K18G13.3	Arabidopsis thaliana (Mouse-ear cress)	363	Anthocyanin	PV172_C3	PV24_C3	4.09672	1.17843e-24	009G259250	OMT_9
Q9SEV0	BAN_ARATH	Anthocyanidin reductase (AtANR) (EC 1.3.1.77) (Anthocyanin spotted testa) (ast) (Protein BANYULS)	BAN ANR At1g61720 T13M11.8	Arabidopsis thaliana (Mouse-ear cress)	340	Anthocyanin	PV172_C3	PV24_C3	10.4355	1.22826e-26	002G218700	ANR_2
Q9LJB4	5MAT_ARATH	Malonyl-CoA:anthocyanidin 5-O-glucoside-6''-O-malonyltransferase (EC 2.3.1.-) (Anthocyanin 5-aromatic acyltransferase-like protein) (Anthocyanin 5-glucoside malonyltransferase) (At5MaT)	5MAT At3g29590 MTO24.5	Arabidopsis thaliana (Mouse-ear cress)	449	Delphinidin	PV172_C3	PV24_C3	5.35606	5.01651e-11	008G032551	5MAT_2
Q9LJB4	5MAT_ARATH	Malonyl-CoA:anthocyanidin 5-O-glucoside-6''-O-malonyltransferase (EC 2.3.1.-) (Anthocyanin 5-aromatic acyltransferase-like protein) (Anthocyanin 5-glucoside malonyltransferase) (At5MaT)	5MAT At3g29590 MTO24.5	Arabidopsis thaliana (Mouse-ear cress)	449	Delphinidin	PV172_C3	PV24_C3	4.58111	1.15755e-09	004G040101	5MAT_1
Q9SEV0	BAN_ARATH	Anthocyanidin reductase (AtANR) (EC 1.3.1.77) (Anthocyanin spotted testa) (ast) (Protein BANYULS)	BAN ANR At1g61720 T13M11.8	Arabidopsis thaliana (Mouse-ear cress)	340	Delphinidin	PV172_C3	PV24_C3	10.4355	1.22826e-26	002G218700	ANR_2
Q9FK25	OMT1_ARATH	Flavone 3'-O-methyltransferase 1 (AtOMT1) (EC 2.1.1.42) (Acetylserotonin O-methyltransferase OMT1) (EC 2.1.1.4) (Caffeate O-methyltransferase 1) (AtCOMT) (EC 2.1.1.68) (Quercetin 3'-O-methyltransferase 1) (EC 2.1.1.-) (Serotonin O-methyltransferase) (EC 2.1.1.-)	OMT1 COMT COMT1 At5g54160 K18G13.3	Arabidopsis thaliana (Mouse-ear cress)	363	Ferulic acid	PV172_C3	PV24_C3	-2.40929	2.38519e-12	009G258800	OMT_8
Q94C57	U73B2_ARATH	UDP-glucosyl transferase 73B2 (EC 2.4.1.-) (Flavonol 7-O-glucosyltransferase) (EC 2.4.1.237) (UDP glucose:flavonoid 7-O-glucosyltransferase)	UGT73B2 At4g34135 F28A23	Arabidopsis thaliana (Mouse-ear cress)	483	Flavonoid	PV172_C3	PV24_C3	-12.5728	7.33995e-114	003G097200	UGT73B2
P41088	CFI1_ARATH	Chalcone--flavanone isomerase 1 (Chalcone isomerase 1) (EC 5.5.1.6) (Protein TRANSPARENT TESTA 5)	CHI1 CFI TT5 At3g55120 T15C9_120	Arabidopsis thaliana (Mouse-ear cress)	246	Flavonoid	PV172_C3	PV24_C3	-8.11877	6.84811e-20	007G008600	CHI_4
Q9ZWB4	3AT1_ARATH	Coumaroyl-CoA:anthocyanidin 3-O-glucoside-6''-O-coumaroyltransferase 1 (EC 2.3.1.-)	3AT1 At1g03940 F21M11.13	Arabidopsis thaliana (Mouse-ear cress)	469	Flavonoid	PV172_C3	PV24_C3	-6.1235	1.0116e-67	005G108750	3AT_1
Q9SD85	F3PH_ARATH	Flavonoid 3'-monooxygenase (EC 1.14.14.82) (Cytochrome P450 75B1) (Flavonoid 3'-hydroxylase) (AtF3'H) (Protein TRANSPARENT TESTA 7)	CYP75B1 F3'H TT7 At5g07990 F13G24.190	Arabidopsis thaliana (Mouse-ear cress)	513	Flavonoid	PV172_C3	PV24_C3	-5.71068	5.00619e-29	L001623	F3'H_1
Q9LJB4	5MAT_ARATH	Malonyl-CoA:anthocyanidin 5-O-glucoside-6''-O-malonyltransferase (EC 2.3.1.-) (Anthocyanin 5-aromatic acyltransferase-like protein) (Anthocyanin 5-glucoside malonyltransferase) (At5MaT)	5MAT At3g29590 MTO24.5	Arabidopsis thaliana (Mouse-ear cress)	449	Flavonoid	PV172_C3	PV24_C3	-5.35606	5.01651e-11	008G032551	5MAT_2
Q9ZWB4	3AT1_ARATH	Coumaroyl-CoA:anthocyanidin 3-O-glucoside-6''-O-coumaroyltransferase 1 (EC 2.3.1.-)	3AT1 At1g03940 F21M11.13	Arabidopsis thaliana (Mouse-ear cress)	469	Flavonoid	PV172_C3	PV24_C3	-4.85403	1.15331e-89	005G108800	3AT_2
Q9LJB4	5MAT_ARATH	Malonyl-CoA:anthocyanidin 5-O-glucoside-6''-O-malonyltransferase (EC 2.3.1.-) (Anthocyanin 5-aromatic acyltransferase-like protein) (Anthocyanin 5-glucoside malonyltransferase) (At5MaT)	5MAT At3g29590 MTO24.5	Arabidopsis thaliana (Mouse-ear cress)	449	Flavonoid	PV172_C3	PV24_C3	-4.58111	1.15755e-09	004G040101	5MAT_1
P13114	CHSY_ARATH	Chalcone synthase (EC 2.3.1.74) (Naringenin-chalcone synthase) (Protein TRANSPARENT TESTA 4)	CHS TT4 At5g13930 MAC12.11 MAC12.14	Arabidopsis thaliana (Mouse-ear cress)	395	Flavonoid	PV172_C3	PV24_C3	-3.42159	0.00403582	002G038600	CHS_5
P92994	TCMO_ARATH	Trans-cinnamate 4-monooxygenase (EC 1.14.14.91) (Cinnamic acid 4-hydroxylase) (C4H) (CA4H) (Cytochrome P450 73) (Cytochrome P450C4H) (Protein REDUCED EPIDERMAL FLUORESCENCE 3)	CYP73A5 CYP73 REF3 At2g30490 T6B20.16	Arabidopsis thaliana (Mouse-ear cress)	505	Flavonoid	PV172_C3	PV24_C3	-3.04985	8.95844e-11	008G247400	C4H_2
Q9XIG1	U80B1_ARATH	Sterol 3-beta-glucosyltransferase UGT80B1 (EC 2.4.1.173) (Protein TRANSPARENT TESTA 15) (UDP-glucose:sterol glucosyltransferase 80B1)	UGT80B1 TT15 At1g43620 T10P12.7	Arabidopsis thaliana (Mouse-ear cress)	615	Flavonoid	PV172_C3	PV24_C3	-3.02238	5.85669e-23	004G093900	UGT80B1
Q9S777	4CL3_ARATH	4-coumarate--CoA ligase 3 (4CL 3) (EC 6.2.1.12) ((E)-ferulate--CoA ligase) (EC 6.2.1.34) (4-coumarate--CoA ligase isoform 3) (At4CL3) (4-coumaroyl-CoA synthase 3)	4CL3 At1g65060 F16G16.6	Arabidopsis thaliana (Mouse-ear cress)	561	Flavonoid	PV172_C3	PV24_C3	-2.82369	2.39675e-10	002G040100	4CL3
Q9FK25	OMT1_ARATH	Flavone 3'-O-methyltransferase 1 (AtOMT1) (EC 2.1.1.42) (Acetylserotonin O-methyltransferase OMT1) (EC 2.1.1.4) (Caffeate O-methyltransferase 1) (AtCOMT) (EC 2.1.1.68) (Quercetin 3'-O-methyltransferase 1) (EC 2.1.1.-) (Serotonin O-methyltransferase) (EC 2.1.1.-)	OMT1 COMT COMT1 At5g54160 K18G13.3	Arabidopsis thaliana (Mouse-ear cress)	363	Flavonoid	PV172_C3	PV24_C3	-2.40929	2.38519e-12	009G258800	OMT_8
P13114	CHSY_ARATH	Chalcone synthase (EC 2.3.1.74) (Naringenin-chalcone synthase) (Protein TRANSPARENT TESTA 4)	CHS TT4 At5g13930 MAC12.11 MAC12.14	Arabidopsis thaliana (Mouse-ear cress)	395	Flavonoid	PV172_C3	PV24_C3	2.6296	1.56046e-05	001G067800	CHS_3
P13114	CHSY_ARATH	Chalcone synthase (EC 2.3.1.74) (Naringenin-chalcone synthase) (Protein TRANSPARENT TESTA 4)	CHS TT4 At5g13930 MAC12.11 MAC12.14	Arabidopsis thaliana (Mouse-ear cress)	395	Flavonoid	PV172_C3	PV24_C3	3.49503	1.50077e-09	002G039000	CHS_10
Q9FK25	OMT1_ARATH	Flavone 3'-O-methyltransferase 1 (AtOMT1) (EC 2.1.1.42) (Acetylserotonin O-methyltransferase OMT1) (EC 2.1.1.4) (Caffeate O-methyltransferase 1) (AtCOMT) (EC 2.1.1.68) (Quercetin 3'-O-methyltransferase 1) (EC 2.1.1.-) (Serotonin O-methyltransferase) (EC 2.1.1.-)	OMT1 COMT COMT1 At5g54160 K18G13.3	Arabidopsis thaliana (Mouse-ear cress)	363	Flavonoid	PV172_C3	PV24_C3	3.67361	6.83094e-09	009G259300	OMT_10
Q9FK25	OMT1_ARATH	Flavone 3'-O-methyltransferase 1 (AtOMT1) (EC 2.1.1.42) (Acetylserotonin O-methyltransferase OMT1) (EC 2.1.1.4) (Caffeate O-methyltransferase 1) (AtCOMT) (EC 2.1.1.68) (Quercetin 3'-O-methyltransferase 1) (EC 2.1.1.-) (Serotonin O-methyltransferase) (EC 2.1.1.-)	OMT1 COMT COMT1 At5g54160 K18G13.3	Arabidopsis thaliana (Mouse-ear cress)	363	Flavonoid	PV172_C3	PV24_C3	4.09672	1.17843e-24	009G259250	OMT_9
Q9SD85	F3PH_ARATH	Flavonoid 3'-monooxygenase (EC 1.14.14.82) (Cytochrome P450 75B1) (Flavonoid 3'-hydroxylase) (AtF3'H) (Protein TRANSPARENT TESTA 7)	CYP75B1 F3'H TT7 At5g07990 F13G24.190	Arabidopsis thaliana (Mouse-ear cress)	513	Flavonoid	PV172_C3	PV24_C3	4.67019	0.0153244	010G128900	F3'H_5
Q9SD85	F3PH_ARATH	Flavonoid 3'-monooxygenase (EC 1.14.14.82) (Cytochrome P450 75B1) (Flavonoid 3'-hydroxylase) (AtF3'H) (Protein TRANSPARENT TESTA 7)	CYP75B1 F3'H TT7 At5g07990 F13G24.190	Arabidopsis thaliana (Mouse-ear cress)	513	Flavonoid	PV172_C3	PV24_C3	6.32028	4.74463e-07	006G018800	F3'5'H_2
Q9SEV0	BAN_ARATH	Anthocyanidin reductase (AtANR) (EC 1.3.1.77) (Anthocyanin spotted testa) (ast) (Protein BANYULS)	BAN ANR At1g61720 T13M11.8	Arabidopsis thaliana (Mouse-ear cress)	340	Flavonoid	PV172_C3	PV24_C3	10.4355	1.22826e-26	002G218700	ANR_2
Q94C57	U73B2_ARATH	UDP-glucosyl transferase 73B2 (EC 2.4.1.-) (Flavonol 7-O-glucosyltransferase) (EC 2.4.1.237) (UDP glucose:flavonoid 7-O-glucosyltransferase)	UGT73B2 At4g34135 F28A23	Arabidopsis thaliana (Mouse-ear cress)	483	Kaempferol	PV172_C3	PV24_C3	-12.5728	7.33995e-114	003G097200	UGT73B2
Q9ZWB4	3AT1_ARATH	Coumaroyl-CoA:anthocyanidin 3-O-glucoside-6''-O-coumaroyltransferase 1 (EC 2.3.1.-)	3AT1 At1g03940 F21M11.13	Arabidopsis thaliana (Mouse-ear cress)	469	Kaempferol	PV172_C3	PV24_C3	-6.1235	1.0116e-67	005G108750	3AT_1
Q9ZWB4	3AT1_ARATH	Coumaroyl-CoA:anthocyanidin 3-O-glucoside-6''-O-coumaroyltransferase 1 (EC 2.3.1.-)	3AT1 At1g03940 F21M11.13	Arabidopsis thaliana (Mouse-ear cress)	469	Kaempferol	PV172_C3	PV24_C3	-4.85403	1.15331e-89	005G108800	3AT_2
O23406	U75D1_ARATH	UDP-glycosyltransferase 75D1 (EC 2.4.1.-)	UGT75D1 IAGLU At4g15550 dl3815c FCAALL.103	Arabidopsis thaliana (Mouse-ear cress)	474	Kaempferol	PV172_C3	PV24_C3	2.40022	0.0140131	001G265400	UGT75D1
Q94C57	U73B2_ARATH	UDP-glucosyl transferase 73B2 (EC 2.4.1.-) (Flavonol 7-O-glucosyltransferase) (EC 2.4.1.237) (UDP glucose:flavonoid 7-O-glucosyltransferase)	UGT73B2 At4g34135 F28A23	Arabidopsis thaliana (Mouse-ear cress)	483	Kaempferol 3-O-glucoside	PV172_C3	PV24_C3	-12.5728	7.33995e-114	003G097200	UGT73B2
Q9ZWB4	3AT1_ARATH	Coumaroyl-CoA:anthocyanidin 3-O-glucoside-6''-O-coumaroyltransferase 1 (EC 2.3.1.-)	3AT1 At1g03940 F21M11.13	Arabidopsis thaliana (Mouse-ear cress)	469	Kaempferol 3-O-glucoside	PV172_C3	PV24_C3	-6.1235	1.0116e-67	005G108750	3AT_1
Q940Z5	PMAT1_ARATH	Phenolic glucoside malonyltransferase 1 (EC 2.3.1.-) (EC 2.3.1.116)	PMAT1 At5g39050 MXF12.60	Arabidopsis thaliana (Mouse-ear cress)	469	Kaempferol 3-O-glucoside	PV172_C3	PV24_C3	-5.38319	1.02551e-22	008G032400	PMAT1_3
Q940Z5	PMAT1_ARATH	Phenolic glucoside malonyltransferase 1 (EC 2.3.1.-) (EC 2.3.1.116)	PMAT1 At5g39050 MXF12.60	Arabidopsis thaliana (Mouse-ear cress)	469	Kaempferol 3-O-glucoside	PV172_C3	PV24_C3	-5.14667	2.95479e-32	008G032450	PMAT1_4
Q9ZWB4	3AT1_ARATH	Coumaroyl-CoA:anthocyanidin 3-O-glucoside-6''-O-coumaroyltransferase 1 (EC 2.3.1.-)	3AT1 At1g03940 F21M11.13	Arabidopsis thaliana (Mouse-ear cress)	469	Kaempferol 3-O-glucoside	PV172_C3	PV24_C3	-4.85403	1.15331e-89	005G108800	3AT_2
Q9LRQ8	PMAT2_ARATH	Phenolic glucoside malonyltransferase 2 (EC 2.3.1.-)	PMAT2 At3g29670 MOD1_4	Arabidopsis thaliana (Mouse-ear cress)	451	Kaempferol 3-O-glucoside	PV172_C3	PV24_C3	-4.67634	5.53509e-29	008G032100	PMAT1_5
Q940Z5	PMAT1_ARATH	Phenolic glucoside malonyltransferase 1 (EC 2.3.1.-) (EC 2.3.1.116)	PMAT1 At5g39050 MXF12.60	Arabidopsis thaliana (Mouse-ear cress)	469	Kaempferol 3-O-glucoside	PV172_C3	PV24_C3	-4.25841	3.38606e-53	008G032200	PMAT1_2
Q9C9B0	U89B1_ARATH	Flavonol 3-O-glucosyltransferase UGT89B1 (EC 2.4.1.91) (Flavonol 7-O-beta-glucosyltransferase UGT89B1) (EC 2.4.1.237) (UDP-glycosyltransferase 89B1)	UGT89B1 At1g73880 F2P9.25	Arabidopsis thaliana (Mouse-ear cress)	473	Quercetin glucoside	PV172_C3	PV24_C3	2.67482	6.1851e-08	011G151100	UGT89B1
Q9ZQG4	U73B5_ARATH	UDP-glycosyltransferase 73B5 (EC 2.4.1.-) (Flavonol 3-O-glucosyltransferase UGT73B5) (EC 2.4.1.91)	UGT73B5 At2g15480 F9O13.3	Arabidopsis thaliana (Mouse-ear cress)	484	Quercetin glucoside	PV172_C3	PV24_C3	2.71831	7.02986e-10	002G016400	UGT73B5
Q9FK25	OMT1_ARATH	Flavone 3'-O-methyltransferase 1 (AtOMT1) (EC 2.1.1.42) (Acetylserotonin O-methyltransferase OMT1) (EC 2.1.1.4) (Caffeate O-methyltransferase 1) (AtCOMT) (EC 2.1.1.68) (Quercetin 3'-O-methyltransferase 1) (EC 2.1.1.-) (Serotonin O-methyltransferase) (EC 2.1.1.-)	OMT1 COMT COMT1 At5g54160 K18G13.3	Arabidopsis thaliana (Mouse-ear cress)	363	Quercetin glucoside	PV172_C3	PV24_C3	3.67361	6.83094e-09	009G259300	OMT_10
Q9M052	U76F1_ARATH	UDP-glycosyltransferase 76F1 (EC 2.4.1.-)	UGT76F1 At3g55700 F1I16.110	Arabidopsis thaliana (Mouse-ear cress)	460	Quercetin glucoside	PV172_C3	PV24_C3	4.04126	0.000690098	001G238900	UGT76F1
Q9SEV0	BAN_ARATH	Anthocyanidin reductase (AtANR) (EC 1.3.1.77) (Anthocyanin spotted testa) (ast) (Protein BANYULS)	BAN ANR At1g61720 T13M11.8	Arabidopsis thaliana (Mouse-ear cress)	340	Quercetin glucoside	PV172_C3	PV24_C3	10.4355	1.22826e-26	002G218700	ANR_2
